# Supplementary material for: Metastatic Colorectal Cancer Patient with Microsatellite Stability and Germline BRAC2 Mutation Shows a Complete Response to Olaparib in Combination with a PD-1 Inhibitor and Bevacizumab: A Case Report and Review of the Literature
Source: Life (Basel). 2023 May 15;13(5):1183. doi: 10.3390/life13051183 (PMC10222588; doi:10.3390/life13051183)
Supplement: Supplementary file 1 [file life-13-01183-s001.zip]

Archive with 1 entries (1 files):
- life-2345820-supplementary.pdf
